# Supplementary material for: Proanthocyanidins from Camellia kwangsiensis with Potent Antioxidant and α-Glucosidase Inhibitory Activity
Source: Foods. 2026 Jan 26;15(3):442. doi: 10.3390/foods15030442 (PMC12896422; doi:10.3390/foods15030442)
Supplement: Supplementary file 1 [file foods-15-00442-s001.zip]

Archive with 1 entries (1 files):
- foods-4077236-supplementary.pdf
